# Supplementary material for: Impact of COVID-19 Diagnosis on Mortality in Patients with ST-Elevation Myocardial Infarction Hospitalized during the National Outbreak in Italy
Source: J Clin Med. 2022 Dec 10;11(24):7350. doi: 10.3390/jcm11247350 (PMC9787833; doi:10.3390/jcm11247350)
Supplement: Supplementary file 1 [file jcm-11-07350-s001.zip]

Archive with 1 entries (1 files):
- jcm-2009926-Supplementary.pdf
